# Supplementary material for: Assessment of Key Factors Impacting Variability in AAV Vector Genome Titration by Digital PCR
Source: Int J Mol Sci. 2024 May 9;25(10):5149. doi: 10.3390/ijms25105149 (PMC11121146; doi:10.3390/ijms25105149)
Supplement: Supplementary file 1 [file ijms-25-05149-s001.zip]

Archive with 1 entries (1 files):
- ijms-2970611-supplementary.pdf
